# Supplementary material for: Incidence of Thrombosis in COVID-19 Patients Compared to Non-COVID-19 Sepsis Patients in the Intensive Care Unit
Source: J Clin Med. 2024 May 18;13(10):2974. doi: 10.3390/jcm13102974 (PMC11121895; doi:10.3390/jcm13102974)
Supplement: Supplementary file 1 [file jcm-13-02974-s001.zip]

Archive with 1 entries (1 files):
- jcm-2741752-supplementary.xlsx
