# Supplementary material for: Incidence of Thrombosis in COVID-19 Patients Compared to Non-COVID-19 Sepsis Patients in the Intensive Care Unit
Source: J Clin Med. 2024 May 18;13(10):2974. doi: 10.3390/jcm13102974 (PMC11121895; doi:10.3390/jcm13102974)
Supplement: Supplementary file 1 [file jcm-13-02974-s001.zip › jcm-2741752-supplementary.xlsx]

## Sheet: SuppTable1
Supplementary Table 1. Patient's Charleston Comorbidity Index (CCI), Age, Length of Stay (LOS), and Initial, Highest and Lowest Lab Values.
	COVID N=164	Sepsis N=492	p-value
CCI	4.12 ± 2.72	3.93 ± 2.49	0.515554		p-values were calculated using Chi-Square analysis
Age	61.60 ± 15.49	58.25 ± 15.86	0.0205347
PATIENT_BMI	31.81 ± 8.81	29.16 ± 8.89	7.24929e-05
LOS_HOURS	345.65 ± 371.20	561.78 ± 881.86	1.17968e-07
LOS_DAYS	14.29 ± 15.44	23.28 ± 36.72	1.28467e-07
FIRST_WBC	8.08 ± 5.61	13.70 ± 15.07	0
HIGH_WBC	12.71 ± 7.92	21.54 ± 18.75	0
LOW_WBC	5.41 ± 2.47	6.65 ± 3.87	4.81199e-05
FIRST_TOTAL_LYMPHOCYTE	1.07 ± 0.64	1.11 ± 0.83	0.60856
HIGH_TOTAL_LYMPHOCYTE	1.69 ± 0.79	2.01 ± 1.27	0.0172014
LOW_TOTAL_LYMPHOCYTE	0.74 ± 0.47	0.68 ± 0.50	0.0256166
FIRST_PLATELET_COUNT	220.18 ± 117.24	223.68 ± 122.20	0.757849
HIGH_PLATELET_COUNT	324.65 ± 144.76	335.78 ± 178.41	0.865249
LOW_PLATELET_COUNT	167.80 ± 78.71	133.18 ± 92.13	2.25194e-07
FIRST_HGB	12.12 ± 2.36	10.93 ± 2.67	3.0504e-07
HIGH_HGB	12.87 ± 2.02	11.99 ± 2.15	1.2911e-06
LOW_HGB	10.02 ± 2.30	8.08 ± 2.01	0
FIRST_ESR	53.40 ± 28.98	57.04 ± 36.64	0.793299
HIGH_ESR	55.57 ± 29.15	61.12 ± 37.65	0.581934
LOW_ESR	46.87 ± 27.15	53.51 ± 35.37	0.513201
FIRST_PRO	0.64 ± 1.33	10.20 ± 31.81	5.10703e-14
HIGH_PRO	0.89 ± 2.38	12.37 ± 36.02	0
LOW_PRO	0.57 ± 1.25	5.92 ± 21.50	1.27889e-10
FIRST_PT	15.01 ± 5.15	17.67 ± 10.46	0.00264003
HIGH_PT	19.05 ± 13.23	22.85 ± 15.32	0.000277051
LOW_PT	13.45 ± 2.57	14.28 ± 3.99	0.135229
FIRST_PTT	37.14 ± 24.58	36.18 ± 24.21	0.474712
HIGH_PTT	46.67 ± 31.86	54.59 ± 46.69	0.222526
LOW_PTT	31.64 ± 12.32	29.74 ± 9.65	0.254229
FIRST_FIBRINOGEN	521.89 ± 197.82	377.00 ± 222.20	1.44356e-08
HIGH_FIBRINOGEN	634.11 ± 227.28	423.84 ± 236.39	2.61657e-11
LOW_FIBRINOGEN	409.04 ± 156.79	316.04 ± 227.59	2.23007e-06
FIRST_D_DIMER	3.68 ± 11.52	10.96 ± 21.06	1.56402e-11
HIGH_D_DIMER	8.10 ± 18.16	14.04 ± 26.05	0.00218901
LOW_D_DIMER	1.61 ± 3.08	10.20 ± 20.68	0
FIRST_FERRITIN	1183.11 ± 1782.78	1413.33 ± 2876.09	0.925022
HIGH_FERRITIN	1800.77 ± 2515.93	1535.98 ± 2962.17	0.0225215
LOW_FERRITIN	690.36 ± 814.12	1369.84 ± 2628.08	0.0347377
FIRST_BUN	26.53 ± 22.44	28.67 ± 24.28	0.321068
HIGH_BUN	40.59 ± 29.47	47.06 ± 31.70	0.00634798
LOW_BUN	16.42 ± 12.29	12.90 ± 10.11	1.06548e-05
FIRST_CO1	21.35 ± 4.43	20.79 ± 4.98	0.104566
HIGH_CO1	26.54 ± 3.87	28.00 ± 4.69	0.000238524
LOW_CO1	18.48 ± 3.75	16.56 ± 4.35	5.60532e-07
FIRST_CHLORIDE	103.31 ± 5.61	103.65 ± 6.72	0.806057
HIGH_CHLORIDE	106.08 ± 6.48	109.49 ± 6.33	2.00485e-06
LOW_CHLORIDE	100.65 ± 5.51	99.62 ± 6.18	0.0951093
FIRST_CREATININE	2.04 ± 3.29	1.87 ± 2.17	0.968622
HIGH_CREATININE	2.51 ± 3.91	2.66 ± 2.60	0.00162417
LOW_CREATININE	1.24 ± 1.98	0.98 ± 0.92	0.00103238
FIRST_GLUCOSE	148.33 ± 85.16	159.67 ± 134.75	0.916632
HIGH_GLUCOSE	220.43 ± 114.86	242.33 ± 158.24	0.155619
LOW_GLUCOSE	91.68 ± 28.48	82.83 ± 24.27	0.000514336
FIRST_POTASSIUM	4.10 ± 0.68	4.13 ± 0.81	0.726643
HIGH_POTASSIUM	4.94 ± 0.72	5.10 ± 0.75	0.00704054
LOW_POTASSIUM	3.52 ± 0.41	3.29 ± 0.47	2.08388e-09
FIRST_SODIUM	136.09 ± 5.36	135.43 ± 6.08	0.0290035
HIGH_SODIUM	141.75 ± 4.61	143.45 ± 6.15	0.0124016
LOW_SODIUM	133.54 ± 4.80	132.07 ± 4.72	4.81278e-05
FIRST_ALBUMIN	2.99 ± 0.58	2.83 ± 0.77	0.0100714
HIGH_ALBUMIN	3.15 ± 0.53	3.12 ± 0.72	0.500205
LOW_ALBUMIN	2.36 ± 0.56	2.17 ± 0.75	9.13721e-05
FIRST_TOTAL_BILIRUBIN	0.86 ± 2.27	1.97 ± 4.63	5.1149e-08
HIGH_TOTAL_BILIRUBIN	1.31 ± 2.76	3.35 ± 6.72	2.02931e-11
LOW_TOTAL_BILIRUBIN	0.44 ± 0.32	1.19 ± 3.13	5.90485e-06
FIRST_TOTAL_PROTEIN	7.09 ± 0.86	6.84 ± 1.12	0.0126254
HIGH_TOTAL_PROTEIN	7.38 ± 0.75	7.21 ± 1.03	0.0482498
LOW_TOTAL_PROTEIN	5.98 ± 0.82	5.71 ± 1.21	0.000347062
FIRST_ALT	55.72 ± 244.79	66.10 ± 212.36	0.147348
HIGH_ALT	100.53 ± 286.63	201.70 ± 633.75	0.894197
LOW_ALT	23.55 ± 15.84	23.04 ± 32.73	3.84457e-05
FIRST_ALP	89.73 ± 43.18	149.58 ± 187.14	6.32958e-10
HIGH_ALP	117.46 ± 93.18	211.10 ± 231.04	2.22045e-16
LOW_ALP	67.90 ± 26.00	98.45 ± 105.53	4.30212e-06
FIRST_AST	62.13 ± 183.95	86.08 ± 253.70	0.136357
HIGH_AST	121.80 ± 340.87	404.60 ± 1542.42	0.140788
LOW_AST	23.85 ± 11.77	26.83 ± 31.07	0.0894119
FIRST_GGT	181.60 ± 213.28	218.95 ± 341.98	.650c
HIGH_GGT	181.60 ± 213.28	219.09 ± 341.90	.650c
LOW_GGT	181.60 ± 213.28	218.95 ± 341.98	.650c
FIRST_TROPONIN	0.14 ± 1.10	0.79 ± 7.61	0.0462407
HIGH_TROPONIN	0.33 ± 1.91	3.84 ± 29.19	4.69454e-06
LOW_TROPONIN	0.06 ± 0.31	0.54 ± 5.02	0.000528296
FIRST_CPK	370.57 ± 1439.36	1354.33 ± 9041.94	0.106353
HIGH_CPK	581.71 ± 1614.85	1828.38 ± 9925.27	0.000968142
LOW_CPK	111.66 ± 401.14	227.82 ± 665.22	0.00112616
FIRST_BNP	316.48 ± 752.34	749.13 ± 1535.85	1.18572e-13
HIGH_BNP	445.00 ± 985.24	915.95 ± 1842.88	4.56482e-10
LOW_BNP	172.03 ± 540.88	649.51 ± 1451.06	0
